# Supplementary material for: Understanding agoraphobic avoidance: the development of the Oxford Cognitions and Defences Questionnaire (O-CDQ)
Source: Behav Cogn Psychother. 2022 Feb 15;50(3):257–68. doi: 10.1017/S1352465822000030 (PMC9378026; doi:10.1017/S1352465822000030)
Supplement: Supplementary file 1 [file S1352465822000030sup.zip]

Archive with 2 entries (2 files):
- S1352465822000030sup001.docx
- S1352465822000030sup002.docx
